# Supplementary material for: Telenursing implications for future education and practice: Nursing students’ perspectives and knowledge from a course on child health
Source: PLoS One. 2023 Nov 27;18(11):e0294711. doi: 10.1371/journal.pone.0294711 (PMC10681229; doi:10.1371/journal.pone.0294711)
Supplement: S1 Data — (XLSX) [file pone.0294711.s001.xlsx]

## Sheet: Sheet1
طابع زمني	Your Age is	Your Gender is	Access to computer	If yes access to computer	Access to the Internet	If yes access to the Internet	Frequency of using internet	Telemedicine can be defined as the use of technology (computers, video, phone, messaging) by a professional to diagnose and treat patients in a remote location	Telenursing can be defined as the use of telecommunications technology to deliver care at a distance from the patient.	Landline phone	Mobile phone	Tablet	Internet	Audio- and video conferencing system	Telerobots(are robots that are controlled by people to perform tasks remotely)	TV	Tele-ECG (tele-electrocardiogram)	Do you think that telenursing in undergraduate studies would be useful for future healthcare workers?	Would you like to use telenursing as an additional form of patient care in your future work?	How do you assess the need to introduce telemedicine services in the healthcare of your country?	Telenursing can improve the efficiency of the medical staff	Telenursing can facilitate the contact of medical staff with patients	Telenursing has no advantages	Do you think that telenursing can reduce the cost of patient care	Telenursing can increase the cost of patient care	Telenursing can cause technical problems (hardware ,connections, etc	Telenursing may result in the loss of direct contact between the medical staff and the patient	Telenursing has no disadvantages	Environmental health nursing	Diabetes nursing	Long-term nursing	Pulmonary nursing	Cardiology nursing	Surgical nursing	Pediatric nursing
2021-12-29 16:35:00	More than 20yr	Male	Yes	I use it only in Smartphone	Yes	Only in the library	More than 3 h/day	TRUE	TRUE	Agree	Agree	Agree	Agree	Agree	Agree	Agree	Agree	Agree	Agree	Agree	Agree	Agree	Agree	Yes, indirectly	Strongly disagree	Difficult to say	Difficult to say	Difficult to say	Difficult to say	Difficult to say	Difficult to say	Agree	Agree	Agree	Agree
2021-12-29 16:39:02	More than 20yr	Female	Yes	I use it only in Smartphone	Yes	Wi-Fi	More than 3 h/day	TRUE	FALSE	Agree	Agree	Agree	Agree	Agree	Disagree	Agree	Agree	Difficult to say	Disagree	Difficult to say	Agree	Agree	Agree	Yes, indirectly	Agree	Agree	Difficult to say	Agree	Agree	Agree	Difficult to say	Agree	Agree	Agree	Agree
2021-12-29 16:40:45	More than 20yr	Male	No	I use it only in Smartphone	Yes	Wi-Fi	More than 3 h/day	TRUE	TRUE	Agree	Difficult to say	Disagree	Strongly Agree	Difficult to say	Difficult to say	Disagree	Strongly Agree	Agree	Disagree	Difficult to say	Agree	Difficult to say	Difficult to say	No	Disagree	Agree	Agree	Agree	Difficult to say	Agree	Difficult to say	Agree	Agree	Strongly disagree	Strongly disagree
2021-12-29 16:41:01	Less than 20yr	Male	Yes	I use it only in Smartphone	Yes	Wi-Fi	More than 3 h/day	TRUE	FALSE	Disagree	Disagree	Disagree	Strongly disagree	Agree	Strongly disagree	Strongly disagree	Strongly disagree	Strongly disagree	Disagree	Disagree	Strongly disagree	Difficult to say	Agree	Yes, indirectly	Difficult to say	Difficult to say	Difficult to say	Difficult to say	Agree	Strongly Agree	Disagree	Disagree	Disagree	Disagree	Strongly disagree
2021-12-29 16:41:22	Less than 20yr	Male	Yes	I use it only in Smartphone	Yes	Wi-Fi	More than 3 h/day	TRUE	TRUE	Agree	Strongly Agree	Disagree	Strongly Agree	Strongly Agree	Difficult to say	Difficult to say	Difficult to say	Disagree	Agree	Difficult to say	Difficult to say	Agree	Agree	No	Agree	Disagree	Disagree	Disagree	Agree	Difficult to say	Difficult to say	Disagree	Disagree	Difficult to say	Agree
2021-12-29 17:07:47	More than 20yr	Male	Yes	I use it only in Smartphone	Yes	Wi-Fi	2–3 h/day	TRUE	TRUE	Agree	Agree	Agree	Agree	Agree	Agree	Agree	Agree	Agree	Agree	Agree	Agree	Agree	Agree	Yes, indirectly	Agree	Agree	Agree	Agree	Agree	Agree	Agree	Agree	Agree	Agree	Agree
2021-12-29 17:08:53	More than 20yr	Male	Yes	I use it only in a library	Yes	Wi-Fi	2–3 h/day	TRUE	TRUE	Strongly Agree	Strongly Agree	Strongly Agree	Strongly Agree	Strongly Agree	Strongly Agree	Disagree	Strongly Agree	Disagree	Agree	Agree	Difficult to say	Strongly agree	Strongly agree	Yes, indirectly	Agree	Agree	Agree	Strongly Agree	Strongly Agree	Strongly Agree	Strongly Agree	Strongly Agree	Strongly Agree	Strongly Agree	Strongly Agree
2021-12-29 17:11:58	More than 20yr	Female	Yes	I use it only in a library	Yes	Wi-Fi	More than 3 h/day	TRUE	TRUE	Agree	Agree	Disagree	Strongly Agree	Strongly Agree	Agree	Strongly Agree	Strongly Agree	Agree	Agree	Agree	Agree	Strongly agree	Strongly disagree	Yes, directly	Strongly disagree	Strongly disagree	Disagree	Strongly disagree	Agree	Agree	Agree	Agree	Agree	Agree	Agree
2021-12-29 17:12:56	More than 20yr	Male	Yes	I use it only in Smartphone	Yes	Wi-Fi	2–3 h/day	TRUE	TRUE	Agree	Agree	Agree	Agree	Agree	Agree	Agree	Agree	Agree	Strongly agree	Agree	Agree	Agree	Agree	Yes, indirectly	Agree	Agree	Agree	Agree	Agree	Agree	Agree	Agree	Agree	Agree	Agree
2021-12-29 17:17:25	More than 20yr	Male	Yes	I use it only in Smartphone	Yes	Wi-Fi	2–3 h/day	TRUE	TRUE	Agree	Strongly Agree	Agree	Strongly Agree	Agree	Agree	Disagree	Agree	Agree	Agree	Agree	Agree	Agree	Disagree	Yes, directly	Disagree	Difficult to say	Disagree	Agree	Agree	Agree	Strongly Agree	Agree	Agree	Agree	Strongly Agree
2021-12-29 18:13:07	Less than 20yr	Female	Yes	I use it only in a library	Yes	Wi-Fi	More than 3 h/day	TRUE	TRUE	Strongly Agree	Strongly Agree	Difficult to say	Strongly Agree	Difficult to say	Agree	Agree	Agree	Agree	Agree	Agree	Agree	Agree	Disagree	Yes, indirectly	Difficult to say	Agree	Agree	Disagree	Agree	Agree	Agree	Agree	Agree	Agree	Agree
2021-12-29 18:56:20	More than 20yr	Female	Yes	I use it only in Smartphone	Yes	Wi-Fi	2–3 h/day	TRUE	TRUE	Agree	Strongly Agree	Strongly Agree	Strongly Agree	Strongly Agree	Strongly Agree	Agree	Difficult to say	Agree	Agree	Agree	Agree	Agree	Agree	Yes, indirectly	Agree	Agree	Agree	Agree	Agree	Agree	Strongly Agree	Strongly Agree	Strongly Agree	Strongly Agree	Strongly Agree
2021-12-29 21:00:26	More than 20yr	Female	Yes	I use it only in Smartphone	Yes	Wi-Fi	More than 3 h/day	TRUE	TRUE	Agree	Agree	Agree	Agree	Agree	Agree	Agree	Agree	Agree	Agree	Agree	Agree	Agree	Agree	Yes, indirectly	Agree	Agree	Agree	Agree	Agree	Agree	Agree	Agree	Agree	Agree	Agree
2021-12-30 11:53:36	More than 20yr	Male	Yes	I use it only in Smartphone	Yes	Wi-Fi	More than 3 h/day	TRUE	TRUE	Agree	Strongly Agree	Agree	Strongly Agree	Strongly Agree	Agree	Agree	Difficult to say	Strongly agree	Strongly agree	Difficult to say	Strongly agree	Strongly agree	Difficult to say	Yes, directly	Strongly disagree	Agree	Agree	Disagree	Strongly Agree	Agree	Strongly Agree	Agree	Strongly Agree	Agree	Agree
2021-12-30 22:25:28	More than 20yr	Female	Yes	I use it only in Smartphone	Yes	Wi-Fi	More than 3 h/day	TRUE	TRUE	Agree	Strongly Agree	Agree	Strongly Agree	Strongly Agree	Disagree	Agree	Agree	Strongly agree	Agree	Agree	Strongly agree	Agree	Strongly disagree	Yes, directly	Disagree	Agree	Disagree	Disagree	Agree	Agree	Agree	Agree	Agree	Agree	Agree
2021-12-30 22:29:25	More than 20yr	Female	No	I use it only in Smartphone	Yes	Wi-Fi	More than 3 h/day	TRUE	TRUE	Agree	Disagree	Strongly Agree	Strongly Agree	Strongly Agree	Strongly disagree	Disagree	Strongly Agree	Agree	Agree	Agree	Agree	Agree	Strongly disagree	Yes, indirectly	Disagree	Strongly Agree	Strongly Agree	Strongly disagree	Difficult to say	Agree	Strongly Agree	Disagree	Disagree	Strongly Agree	Disagree
2021-12-30 22:42:32	More than 20yr	Female	No	I use it only in Smartphone	Yes	Wi-Fi	More than 3 h/day	FALSE	TRUE	Agree	Agree	Strongly Agree	Strongly Agree	Strongly Agree	Agree	Difficult to say	Strongly disagree	Difficult to say	Agree	Agree	Difficult to say	Difficult to say	Disagree	Yes, indirectly	Disagree	Agree	Strongly Agree	Disagree	Agree	Agree	Strongly disagree	Strongly disagree	Strongly disagree	Strongly disagree	Agree
2021-12-30 22:46:10	More than 20yr	Male	Yes	I use it only in Smartphone	Yes	Wi-Fi	More than 3 h/day	TRUE	TRUE	Agree	Agree	Agree	Agree	Agree	Agree	Disagree	Agree	Agree	Agree	Agree	Agree	Agree	Agree	Yes, indirectly	Agree	Agree	Agree	Agree	Agree	Agree	Agree	Agree	Agree	Agree	Agree
2021-12-30 23:04:07	More than 20yr	Female	Yes	I use it only in Smartphone	Yes	Wi-Fi	More than 3 h/day	TRUE	TRUE	Difficult to say	Agree	Strongly Agree	Strongly Agree	Strongly Agree	Strongly Agree	Difficult to say	Agree	Difficult to say	Agree	Strongly disagree	Difficult to say	Difficult to say	Disagree	Yes, indirectly	Difficult to say	Agree	Agree	Strongly disagree	Disagree	Agree	Difficult to say	Difficult to say	Difficult to say	Strongly disagree	Difficult to say
2021-12-30 23:25:34	Less than 20yr	Female	No	I use it only in Smartphone	Yes	Wi-Fi	2–3 h/day	TRUE	TRUE	Strongly Agree	Agree	Strongly Agree	Strongly Agree	Strongly Agree	Strongly Agree	Agree	Agree	Disagree	Strongly agree	Difficult to say	Agree	Difficult to say	Strongly disagree	Yes, indirectly	Agree	Agree	Agree	Strongly disagree	Strongly Agree	Disagree	Agree	Disagree	Agree	Strongly Agree	Strongly disagree
2021-12-31 08:56:40	More than 20yr	Female	Yes	I use it only in Smartphone	Yes	Wi-Fi	More than 3 h/day	TRUE	FALSE	Difficult to say	Agree	Agree	Agree	Agree	Agree	Difficult to say	Agree	Strongly disagree	Difficult to say	Agree	Agree	Agree	Disagree	Yes, directly	Disagree	Agree	Agree	Disagree	Agree	Difficult to say	Agree	Difficult to say	Difficult to say	Disagree	Agree
2021-12-31 10:43:20	More than 20yr	Female	Yes	I use it only in Smartphone	Yes	Wi-Fi	More than 3 h/day	TRUE	TRUE	Agree	Strongly Agree	Agree	Strongly Agree	Strongly Agree	Agree	Agree	Agree	Strongly agree	Strongly agree	Agree	Strongly agree	Strongly agree	Strongly disagree	Yes, indirectly	Disagree	Strongly Agree	Strongly Agree	Strongly disagree	Agree	Agree	Agree	Agree	Agree	Disagree	Disagree
2021-12-31 10:57:07	More than 20yr	Male	Yes	I use it only in Smartphone	Yes	Wi-Fi	More than 3 h/day	TRUE	TRUE	Agree	Strongly Agree	Disagree	Strongly Agree	Strongly Agree	Strongly disagree	Disagree	Difficult to say	Agree	Strongly agree	Agree	Agree	Difficult to say	Strongly disagree	Yes, directly	Disagree	Difficult to say	Agree	Strongly disagree	Agree	Agree	Agree	Agree	Disagree	Disagree	Difficult to say
2021-12-31 17:04:18	More than 20yr	Female	Yes	I use it only in Smartphone	Yes	Wi-Fi	More than 3 h/day	TRUE	TRUE	Difficult to say	Difficult to say	Difficult to say	Agree	Agree	Agree	Agree	Agree	Agree	Agree	Agree	Agree	Agree	Difficult to say	Yes, indirectly	Disagree	Disagree	Disagree	Agree	Disagree	Agree	Agree	Agree	Agree	Agree	Agree
2021-12-31 22:23:53	More than 20yr	Female	Yes	I use it only in Smartphone	Yes	Wi-Fi	More than 3 h/day	TRUE	TRUE	Disagree	Agree	Agree	Strongly Agree	Strongly Agree	Agree	Agree	Agree	Agree	Agree	Agree	Agree	Agree	Disagree	Yes, indirectly	Disagree	Agree	Disagree	Disagree	Agree	Agree	Agree	Agree	Agree	Agree	Agree
2022-01-01 18:05:20	More than 20yr	Female	Yes	I use it only in a library	Yes	Only in the library	More than 3 h/day	TRUE	TRUE	Strongly disagree	Strongly disagree	Strongly disagree	Strongly disagree	Strongly disagree	Disagree	Strongly disagree	Agree	Agree	Agree	Agree	Agree	Agree	Agree	No	Agree	Agree	Agree	Agree	Agree	Agree	Agree	Agree	Agree	Agree	Agree
2022-01-02 12:07:49	More than 20yr	Male	Yes	I use it only in Smartphone	Yes	Wi-Fi	2–3 h/day	TRUE	TRUE	Agree	Strongly Agree	Strongly Agree	Strongly Agree	Strongly Agree	Agree	Difficult to say	Agree	Difficult to say	Disagree	Difficult to say	Difficult to say	Agree	Difficult to say	Yes, directly	Agree	Agree	Agree	Difficult to say	Agree	Agree	Difficult to say	Agree	Agree	Agree	Agree
2022-01-02 12:08:00	Less than 20yr	Male	Yes	I use it only in a library	Yes	Wi-Fi	Not more than 1 h/day	TRUE	TRUE	Disagree	Disagree	Agree	Strongly Agree	Strongly disagree	Strongly disagree	Strongly disagree	Strongly disagree	Strongly disagree	Agree	Strongly disagree	Agree	Disagree	Disagree	Yes, directly	Disagree	Agree	Strongly disagree	Agree	Strongly Agree	Agree	Agree	Agree	Agree	Agree	Agree
2022-01-02 12:17:51	More than 20yr	Female	Yes		Yes		More than 3 h/day	TRUE	TRUE	Agree	Agree	Agree	Agree	Agree	Difficult to say	Disagree	Difficult to say	Difficult to say	Agree	Difficult to say	Difficult to say	Agree	Strongly disagree	Yes, indirectly	Difficult to say	Agree	Agree	Strongly disagree	Agree	Agree	Agree	Difficult to say	Difficult to say	Difficult to say	Difficult to say
2022-01-02 12:25:38	More than 20yr	Male	Yes	I use it only in a library	Yes	Wi-Fi	More than 3 h/day	TRUE	TRUE	Agree	Agree	Agree	Agree	Difficult to say	Difficult to say	Difficult to say	Agree	Agree	Strongly agree	Agree	Agree	Agree	Difficult to say	Yes, indirectly	Agree	Agree	Agree	Strongly Agree	Difficult to say	Agree	Agree	Strongly Agree	Agree	Agree	Agree
2022-01-02 12:49:35	More than 20yr	Female	Yes	I use it only in a library	Yes	Only in the library	More than 3 h/day	TRUE	TRUE	Disagree	Agree	Difficult to say	Strongly Agree	Agree	Agree	Disagree	Agree	Disagree	Disagree	Disagree	Disagree	Disagree	Difficult to say	Yes, indirectly	Disagree	Strongly disagree	Disagree	Disagree	Disagree	Difficult to say	Disagree	Difficult to say	Disagree	Difficult to say	Agree
2022-01-02 13:34:19	Less than 20yr	Female	Yes	I use it only in Smartphone	Yes	Only in the library	2–3 h/day	TRUE	TRUE	Disagree	Agree	Strongly disagree	Difficult to say	Disagree	Agree	Strongly disagree	Strongly disagree	Strongly disagree	Disagree	Difficult to say	Strongly disagree	Disagree	Disagree	Yes, directly	Strongly disagree	Disagree	Strongly disagree	Strongly disagree	Strongly disagree	Disagree	Disagree	Strongly disagree	Strongly disagree	Disagree	Disagree
2022-01-02 13:34:22	Less than 20yr	Female	Yes	I use it only in Smartphone	Yes	Only in the library	2–3 h/day	TRUE	TRUE	Disagree	Agree	Strongly disagree	Difficult to say	Disagree	Agree	Strongly disagree	Strongly disagree	Strongly disagree	Disagree	Difficult to say	Strongly disagree	Disagree	Disagree	Yes, directly	Strongly disagree	Disagree	Strongly disagree	Strongly disagree	Strongly disagree	Disagree	Disagree	Strongly disagree	Strongly disagree	Disagree	Disagree
2022-01-02 13:34:36	Less than 20yr	Female	Yes	I use it only in Smartphone	Yes	Only in the library	2–3 h/day	TRUE	TRUE	Disagree	Agree	Strongly disagree	Difficult to say	Disagree	Agree	Strongly disagree	Strongly disagree	Strongly disagree	Disagree	Difficult to say	Strongly disagree	Disagree	Disagree	Yes, directly	Strongly disagree	Disagree	Strongly disagree	Strongly disagree	Strongly disagree	Disagree	Disagree	Strongly disagree	Strongly disagree	Disagree	Disagree
2022-01-02 13:36:11	More than 20yr	Male	Yes	I use it only in Smartphone	Yes	Only in the library	2–3 h/day	TRUE	FALSE	Agree	Difficult to say	Agree	Strongly Agree	Agree	Agree	Agree	Difficult to say	Difficult to say	Difficult to say	Difficult to say	Difficult to say	Difficult to say	Difficult to say	Yes, indirectly	Difficult to say	Agree	Difficult to say	Agree	Agree	Agree	Agree	Difficult to say	Agree	Agree	Agree
2022-01-02 13:47:12	More than 20yr	Male	Yes	I use it only in a library	Yes	Wi-Fi	2–3 h/day	TRUE	TRUE	Agree	Agree	Difficult to say	Agree	Agree	Agree	Agree	Agree	Agree	Agree	Agree	Agree	Agree	Agree	Yes, directly	Agree	Agree	Agree	Agree	Agree	Difficult to say	Difficult to say	Difficult to say	Difficult to say	Strongly disagree	Strongly disagree
2022-01-02 13:49:06	More than 20yr	Male	Yes	I use it only in Smartphone	Yes	Only in the library	2–3 h/day	TRUE	TRUE	Difficult to say	Disagree	Agree	Strongly Agree	Difficult to say	Strongly Agree	Difficult to say	Strongly disagree	Strongly disagree	Disagree	Agree	Strongly disagree	Agree	Strongly agree	No	Strongly disagree	Difficult to say	Difficult to say	Agree	Strongly disagree	Strongly Agree	Disagree	Strongly disagree	Strongly Agree	Strongly Agree	Strongly disagree
2022-01-02 13:50:06	Less than 20yr	Male	Yes	I use it only in a library	Yes	Wi-Fi	Not more than 1 h/day	TRUE	TRUE	Strongly Agree	Strongly disagree	Strongly disagree	Strongly Agree	Strongly disagree	Strongly Agree	Strongly disagree	Agree	Disagree	Difficult to say	Agree	Agree	Agree	Strongly disagree	Yes, indirectly	Strongly disagree	Disagree	Agree	Difficult to say	Difficult to say	Difficult to say	Strongly Agree	Agree	Agree	Agree	Agree
2022-01-02 13:51:02	More than 20yr	Male	Yes	I use it only in a library	Yes	Only in the library	More than 3 h/day	TRUE	TRUE	Agree	Agree	Agree	Agree	Agree	Agree	Agree	Agree	Agree	Agree	Agree	Agree	Agree	Agree	Yes, directly	Agree	Agree	Agree	Agree	Agree	Agree	Agree	Agree	Agree	Agree	Agree
2022-01-02 13:52:17	More than 20yr	Male	Yes	I use it only in a library	Yes	Only in the library	More than 3 h/day	TRUE	TRUE	Agree	Agree	Agree	Agree	Agree	Agree	Agree	Agree	Agree	Agree	Agree	Agree	Agree	Agree	Yes, directly	Agree	Agree	Agree	Agree	Agree	Agree	Agree	Agree	Agree	Agree	Agree
2022-01-02 14:00:47	More than 20yr	Male	Yes	I use it only in Smartphone	Yes	Wi-Fi	2–3 h/day	TRUE	TRUE	Agree	Agree	Agree	Agree	Agree	Difficult to say	Disagree	Disagree	Agree	Agree	Agree	Agree	Agree	Disagree	Yes, directly	Difficult to say	Agree	Agree	Agree	Agree	Agree	Strongly Agree	Agree	Agree	Agree	Agree
2022-01-02 14:01:58	More than 20yr	Male	Yes	I use it only in a library	Yes	Only in the library	More than 3 h/day	TRUE	TRUE	Strongly disagree	Disagree	Agree	Strongly Agree	Difficult to say	Strongly disagree	Strongly Agree	Strongly Agree	Strongly disagree	Disagree	Agree	Strongly disagree	Difficult to say	Agree	No	Strongly disagree	Strongly disagree	Difficult to say	Agree	Strongly disagree	Strongly Agree	Strongly disagree	Strongly Agree	Disagree	Disagree	Difficult to say
2022-01-02 14:34:10	More than 20yr	Male	Yes	I use it only in a library	Yes	Wi-Fi	2–3 h/day	FALSE	FALSE	Disagree	Disagree	Disagree	Disagree	Disagree	Disagree	Disagree	Disagree	Disagree	Disagree	Disagree	Strongly disagree	Strongly disagree	Strongly disagree	No	Disagree	Disagree	Disagree	Disagree	Disagree	Disagree	Disagree	Disagree	Disagree	Disagree	Disagree
2022-01-02 14:34:17	Less than 20yr	Male	Yes	I use it only in a library	Yes	Only in the library	I don’t use it at all	TRUE	TRUE	Agree	Strongly disagree	Strongly Agree	Strongly Agree	Agree	Strongly disagree	Strongly disagree	Strongly disagree	Strongly disagree	Strongly disagree	Strongly disagree	Strongly disagree	Strongly disagree	Strongly disagree	Yes, directly	Strongly disagree	Strongly disagree	Strongly disagree	Strongly disagree	Strongly disagree	Strongly disagree	Strongly disagree	Strongly disagree	Strongly disagree	Strongly disagree	Strongly disagree
2022-01-02 14:37:36	Less than 20yr	Male	Yes	I use it only in a library	Yes	Wi-Fi	2–3 h/day	FALSE	TRUE	Disagree	Difficult to say	Difficult to say	Agree	Difficult to say	Difficult to say	Agree	Agree	Difficult to say	Disagree	Agree	Strongly agree	Difficult to say	Agree	Yes, indirectly	Difficult to say	Agree	Agree	Agree	Strongly disagree	Agree	Agree	Agree	Agree	Agree	Agree
2022-01-02 14:38:28	More than 20yr	Female	Yes	I use it only in a library	Yes	Wi-Fi	More than 3 h/day	TRUE	TRUE	Difficult to say	Strongly Agree	Strongly Agree	Strongly Agree	Strongly Agree	Agree	Agree	Strongly Agree	Strongly agree	Agree	Agree	Agree	Agree	Disagree	Yes, indirectly	Disagree	Agree	Agree	Strongly disagree	Agree	Agree	Agree	Agree	Agree	Agree	Agree
2022-01-02 14:39:51	More than 20yr	Female	Yes	I use it only in Smartphone	Yes	Wi-Fi	More than 3 h/day	TRUE	TRUE	Strongly Agree	Strongly Agree	Strongly Agree	Strongly Agree	Strongly Agree	Strongly Agree	Strongly Agree	Strongly Agree	Agree	Agree	Strongly agree	Agree	Strongly agree	Agree	Yes, directly	Strongly disagree	Disagree	Agree	Agree	Agree	Agree	Agree	Agree	Agree	Agree	Agree
2022-01-02 14:41:28	More than 20yr	Female	Yes	I use it only in a library	Yes	Wi-Fi	More than 3 h/day	TRUE	TRUE	Agree	Agree	Agree	Agree	Agree	Agree	Agree	Agree	Difficult to say	Agree	Agree	Difficult to say	Disagree	Strongly disagree	Yes, indirectly	Disagree	Agree	Agree	Disagree	Agree	Agree	Difficult to say	Disagree	Disagree	Disagree	Disagree
2022-01-02 14:50:09	Less than 20yr	Male	No	I use it only in a library	Yes	Wi-Fi	I don’t use it at all	TRUE	TRUE	Difficult to say	Difficult to say	Disagree	Difficult to say	Agree	Difficult to say	Difficult to say	Difficult to say	Agree	Strongly disagree	Agree	Strongly disagree	Difficult to say	Agree	No	Difficult to say	Agree	Strongly disagree	Agree	Disagree	Strongly disagree	Agree	Strongly Agree	Agree	Disagree	Strongly Agree
2022-01-02 15:08:14	More than 20yr	Male	Yes	I use it only in Smartphone	Yes		Not more than 1 h/day	TRUE	TRUE	Agree	Strongly Agree	Difficult to say	Strongly Agree	Difficult to say	Strongly Agree	Difficult to say	Strongly Agree	Strongly disagree	Strongly disagree	Agree	Difficult to say	Disagree	Agree	Yes, directly	Difficult to say	Agree	Agree	Strongly Agree	Difficult to say	Disagree	Agree	Strongly Agree	Strongly Agree	Agree	Agree
2022-01-02 15:11:40	More than 20yr	Male	Yes	I use it only in Smartphone	Yes	Wi-Fi	More than 3 h/day	TRUE	FALSE	Difficult to say	Strongly Agree	Disagree	Strongly Agree	Difficult to say	Agree	Agree	Disagree	Difficult to say	Difficult to say	Disagree	Agree	Difficult to say	Agree	No	Difficult to say	Agree	Disagree	Difficult to say	Difficult to say	Strongly Agree	Strongly Agree	Strongly Agree	Strongly Agree	Agree	Difficult to say
2022-01-02 16:08:07	More than 20yr	Male	Yes	I use it only in Smartphone	Yes	Wi-Fi	More than 3 h/day	FALSE	TRUE	Agree	Disagree	Agree	Disagree	Strongly Agree	Strongly disagree	Agree	Agree	Strongly disagree	Disagree	Strongly agree	Strongly disagree	Difficult to say	Strongly agree	No	Strongly disagree	Strongly disagree	Difficult to say	Difficult to say	Strongly Agree	Strongly disagree	Difficult to say	Agree	Difficult to say	Difficult to say	Strongly disagree
2022-01-02 16:08:29	More than 20yr	Male	Yes	I use it only in a library	Yes	Wi-Fi	Not more than 1 h/day	TRUE	TRUE	Disagree	Strongly disagree	Agree	Strongly Agree	Disagree	Difficult to say	Disagree	Disagree	Difficult to say	Disagree	Agree	Agree	Strongly disagree	Agree	Yes, directly	Disagree	Strongly disagree	Strongly disagree	Disagree	Disagree	Difficult to say	Strongly Agree	Difficult to say	Strongly disagree	Disagree	Agree
2022-01-02 16:09:49	Less than 20yr	Male	Yes	I use it only in Smartphone	No	Only in the library	2–3 h/day	TRUE	FALSE	Difficult to say	Difficult to say	Difficult to say	Difficult to say	Difficult to say	Difficult to say	Difficult to say	Difficult to say	Difficult to say	Difficult to say	Difficult to say	Difficult to say	Difficult to say	Difficult to say	Yes, indirectly	Disagree	Agree	Difficult to say	Difficult to say	Agree	Difficult to say	Difficult to say	Difficult to say	Agree	Agree	Disagree
2022-01-02 16:10:12	Less than 20yr	Male	Yes	I use it only in Smartphone	Yes	Wi-Fi	Not more than 1 h/day	TRUE	TRUE	Difficult to say	Difficult to say	Disagree	Disagree	Difficult to say	Disagree	Strongly disagree	Difficult to say	Strongly disagree	Difficult to say	Difficult to say	Disagree	Difficult to say	Disagree	Yes, indirectly	Difficult to say	Disagree	Disagree	Disagree	Disagree	Difficult to say	Difficult to say	Difficult to say	Difficult to say	Disagree	Disagree
2022-01-02 16:18:04	Less than 20yr	Male	Yes	I use it only in a library	Yes	Only in the library	More than 3 h/day	TRUE	TRUE	Difficult to say	Strongly Agree	Strongly Agree	Strongly Agree	Agree	Agree	Agree	Agree	Difficult to say	Agree	Strongly agree	Agree	Difficult to say	Strongly agree	Yes, indirectly	Strongly Agree	Difficult to say	Agree	Disagree	Strongly Agree	Strongly Agree	Strongly Agree	Strongly Agree	Strongly Agree	Agree	Strongly Agree
2022-01-02 16:18:31	More than 20yr	Male	Yes	I use it only in Smartphone	Yes	Only in the library	Not more than 1 h/day	TRUE	TRUE	Difficult to say	Difficult to say	Difficult to say	Agree	Difficult to say	Agree	Difficult to say	Difficult to say	Disagree	Difficult to say	Difficult to say	Difficult to say	Difficult to say	Difficult to say	Yes, indirectly	Difficult to say	Difficult to say	Difficult to say	Agree	Difficult to say	Difficult to say	Difficult to say	Difficult to say	Difficult to say	Difficult to say	Difficult to say
2022-01-02 16:19:55	More than 20yr	Male	Yes	I use it only in Smartphone	Yes	Only in the library	2–3 h/day	TRUE	TRUE	Difficult to say	Difficult to say	Difficult to say	Difficult to say	Difficult to say	Difficult to say	Agree	Difficult to say	Difficult to say	Difficult to say	Difficult to say	Difficult to say	Difficult to say	Difficult to say	Yes, indirectly	Difficult to say	Difficult to say	Difficult to say	Agree	Disagree	Difficult to say	Difficult to say	Difficult to say	Difficult to say	Agree	Difficult to say
2022-01-02 16:45:06	More than 20yr	Female	Yes	I use it only in Smartphone	Yes	Wi-Fi	More than 3 h/day	TRUE	TRUE	Agree	Agree	Strongly Agree	Strongly Agree	Strongly Agree	Strongly Agree	Difficult to say	Strongly Agree	Strongly agree	Strongly agree	Strongly agree	Strongly agree	Strongly agree	Strongly disagree	Yes, indirectly	Difficult to say	Agree	Difficult to say	Difficult to say	Strongly Agree	Strongly Agree	Strongly Agree	Agree	Agree	Difficult to say	Agree
2022-01-02 17:20:36	More than 20yr	Female	Yes	I use it only in Smartphone	Yes	Wi-Fi	More than 3 h/day	TRUE	TRUE	Agree	Strongly Agree	Strongly Agree	Agree	Agree	Agree	Agree	Agree	Agree	Agree	Agree	Agree	Agree	Strongly disagree	Yes, indirectly	Disagree	Agree	Difficult to say	Strongly disagree	Agree	Strongly Agree	Strongly Agree	Difficult to say	Disagree	Disagree	Strongly disagree
2022-01-02 17:38:02	More than 20yr	Male	Yes	I use it only in Smartphone	Yes	Wi-Fi	2–3 h/day	FALSE	FALSE	Difficult to say	Difficult to say	Disagree	Difficult to say	Strongly disagree	Strongly disagree	Strongly disagree	Strongly disagree	Disagree	Strongly disagree	Agree	Strongly disagree	Strongly disagree	Strongly disagree	No	Strongly disagree	Strongly disagree	Strongly disagree	Strongly disagree	Difficult to say	Strongly disagree	Agree	Strongly disagree	Strongly disagree	Strongly disagree	Strongly disagree
2022-01-02 17:55:07	More than 20yr	Female	Yes	I use it only in Smartphone	Yes	Only in the library	2–3 h/day	TRUE	TRUE	Difficult to say	Difficult to say	Difficult to say	Difficult to say	Difficult to say	Difficult to say	Difficult to say	Difficult to say	Difficult to say	Difficult to say	Difficult to say	Difficult to say	Difficult to say	Difficult to say	No	Difficult to say	Difficult to say	Difficult to say	Strongly Agree	Strongly disagree	Strongly Agree	Difficult to say	Disagree	Agree	Disagree	Strongly Agree
2022-01-03 02:24:48	More than 20yr	Male	Yes	I use it only in Smartphone	Yes	Wi-Fi	More than 3 h/day	TRUE	TRUE	Strongly Agree	Strongly Agree	Strongly Agree	Strongly Agree	Strongly Agree	Agree	Agree	Strongly Agree	Strongly agree	Strongly agree	Strongly agree	Agree	Agree	Strongly disagree	Yes, indirectly	Difficult to say	Disagree	Disagree	Difficult to say	Agree	Agree	Agree	Agree	Agree	Agree	Agree
2022-01-03 12:20:37	More than 20yr	Male	No	I use it only in Smartphone	Yes	Wi-Fi	More than 3 h/day	TRUE	TRUE	Strongly disagree	Strongly Agree	Disagree	Disagree	Disagree	Disagree	Disagree	Disagree	Disagree	Disagree	Disagree	Disagree	Disagree	Disagree	No	Strongly disagree	Strongly disagree	Strongly disagree	Disagree	Strongly disagree	Difficult to say	Disagree	Disagree	Disagree	Disagree	Disagree
2022-01-03 12:23:45	More than 20yr	Male	Yes	I use it only in Smartphone	Yes	Wi-Fi	2–3 h/day	FALSE	FALSE	Agree	Agree	Difficult to say	Agree	Strongly disagree	Strongly disagree	Difficult to say	Strongly disagree	Strongly disagree	Strongly disagree	Strongly disagree	Strongly disagree	Strongly disagree	Strongly disagree	No	Strongly disagree	Strongly disagree	Strongly disagree	Disagree	Strongly disagree	Strongly disagree	Strongly disagree	Strongly disagree	Strongly disagree	Strongly disagree	Strongly disagree
2022-01-03 12:34:20	More than 20yr	Male	Yes	I use it only in Smartphone	Yes	Only in the library	2–3 h/day	TRUE	TRUE	Strongly disagree	Difficult to say	Agree	Agree	Strongly Agree	Strongly Agree	Strongly Agree	Difficult to say	Difficult to say	Disagree	Strongly agree	Strongly disagree	Difficult to say	Difficult to say	No	Disagree	Agree	Agree	Strongly Agree	Agree	Agree	Agree	Difficult to say	Strongly Agree	Difficult to say	Strongly Agree
2022-01-03 12:39:23	More than 20yr	Male	Yes	I use it only in a library	Yes	Only in the library	2–3 h/day	TRUE	TRUE	Strongly disagree	Agree	Difficult to say	Difficult to say	Agree	Difficult to say	Difficult to say	Disagree	Disagree	Agree	Difficult to say	Disagree	Agree	Difficult to say	Yes, directly	Disagree	Strongly disagree	Disagree	Strongly disagree	Disagree	Disagree	Strongly disagree	Disagree	Difficult to say	Difficult to say	Difficult to say
2022-01-03 13:28:02	Less than 20yr	Female	Yes	I use it only in Smartphone	Yes	Wi-Fi	More than 3 h/day	TRUE	TRUE	Strongly Agree	Strongly Agree	Strongly Agree	Strongly Agree	Agree	Difficult to say	Disagree	Agree	Agree	Strongly agree	Difficult to say	Difficult to say	Agree	Agree	Yes, indirectly	Difficult to say	Agree	Strongly disagree	Strongly Agree	Strongly Agree	Strongly Agree	Difficult to say	Difficult to say	Agree	Agree	Difficult to say
2022-01-03 13:40:02	Less than 20yr	Female	Yes	I use it only in Smartphone	Yes	Wi-Fi	2–3 h/day	TRUE	TRUE	Difficult to say	Strongly disagree	Strongly disagree	Difficult to say	Difficult to say	Agree	Agree	Agree	Strongly disagree	Agree	Agree	Agree	Difficult to say	Difficult to say	No	Strongly disagree	Agree	Agree	Agree	Difficult to say	Agree	Disagree	Agree	Difficult to say	Strongly disagree	Difficult to say
2022-01-03 13:41:52	More than 20yr	Female	Yes	I use it only in Smartphone	Yes	Wi-Fi	More than 3 h/day	TRUE	TRUE	Disagree	Strongly Agree	Strongly Agree	Strongly Agree	Strongly Agree	Agree	Strongly Agree	Strongly Agree	Agree	Strongly agree	Agree	Agree	Agree	Agree	Yes, indirectly	Agree	Agree	Strongly Agree	Agree	Agree	Strongly disagree	Agree	Strongly disagree	Agree	Agree	Strongly disagree
2022-01-03 13:45:04	More than 20yr	Female	Yes	I use it only in Smartphone	Yes	Wi-Fi	More than 3 h/day	TRUE	TRUE	Disagree	Strongly disagree	Strongly disagree	Strongly disagree	Strongly disagree	Strongly disagree	Strongly disagree	Agree	Agree	Agree	Strongly disagree	Agree	Agree	Agree	Yes, indirectly	Agree	Agree	Agree	Agree	Strongly Agree	Agree	Strongly Agree	Strongly Agree	Strongly Agree	Strongly disagree	Strongly Agree
2022-01-03 13:46:04	More than 20yr	Male	Yes	I use it only in Smartphone	Yes	Wi-Fi	More than 3 h/day	TRUE	TRUE	Agree	Agree	Agree	Agree	Agree	Agree	Agree	Agree	Agree	Agree	Agree	Agree	Agree	Agree	No	Agree	Agree	Agree	Agree	Agree	Agree	Agree	Agree	Agree	Agree	Agree
2022-01-03 13:50:38	More than 20yr	Male	Yes	I use it only in Smartphone	Yes	Wi-Fi	More than 3 h/day	TRUE	TRUE	Difficult to say	Strongly disagree	Difficult to say	Strongly Agree	Agree	Disagree	Difficult to say	Agree	Disagree	Difficult to say	Difficult to say	Agree	Agree	Agree	Yes, indirectly	Difficult to say	Disagree	Difficult to say	Difficult to say	Disagree	Difficult to say	Difficult to say	Disagree	Difficult to say	Difficult to say	Agree
2022-01-03 14:04:48	Less than 20yr	Male	Yes	I use it only in a library	Yes	Wi-Fi	More than 3 h/day	TRUE	TRUE	Agree	Strongly Agree	Disagree	Strongly Agree	Difficult to say	Disagree	Agree	Agree	Agree	Disagree	Strongly disagree	Strongly disagree	Strongly disagree	Strongly disagree	Yes, indirectly	Difficult to say	Difficult to say	Difficult to say	Disagree	Disagree	Agree	Strongly Agree	Strongly Agree	Strongly Agree	Strongly Agree	Strongly Agree
2022-01-03 14:09:06	More than 20yr	Female	Yes	I use it only in Smartphone	Yes	Wi-Fi	2–3 h/day	TRUE	TRUE	Agree	Disagree	Difficult to say	Agree	Difficult to say	Difficult to say	Strongly disagree	Disagree	Disagree	Difficult to say	Agree	Difficult to say	Agree	Agree	Yes, indirectly	Strongly Agree	Strongly Agree	Agree	Agree	Strongly Agree	Strongly Agree	Strongly Agree	Agree	Agree	Disagree	Disagree
2022-01-03 14:10:24	Less than 20yr	Male	No	I use it only in Smartphone	Yes	Only in the library	More than 3 h/day	TRUE	FALSE	Agree	Strongly disagree	Difficult to say	Strongly disagree	Strongly disagree	Strongly Agree	Strongly Agree	Strongly disagree	Disagree	Difficult to say	Strongly disagree	Agree	Strongly agree	Strongly disagree	Yes, indirectly	Strongly disagree	Disagree	Agree	Strongly disagree	Disagree	Strongly disagree	Difficult to say	Disagree	Disagree	Strongly disagree	Strongly disagree
2022-01-03 14:11:01	More than 20yr	Male	Yes	I use it only in Smartphone	Yes	Wi-Fi	2–3 h/day	TRUE	FALSE	Agree	Agree	Strongly disagree	Agree	Difficult to say	Difficult to say	Strongly disagree	Strongly Agree	Strongly agree	Disagree	Agree	Disagree	Difficult to say	Disagree	Yes, indirectly	Difficult to say	Agree	Difficult to say	Agree	Difficult to say	Disagree	Agree	Agree	Agree	Agree	Difficult to say
2022-01-03 14:11:04	Less than 20yr	Male	No	I use it only in Smartphone	Yes	Wi-Fi	More than 3 h/day	FALSE	FALSE	Difficult to say	Strongly disagree	Strongly Agree	Disagree	Agree	Strongly Agree	Agree	Strongly disagree	Disagree	Disagree	Difficult to say	Strongly agree	Strongly agree	Strongly disagree	No	Difficult to say	Strongly disagree	Strongly disagree	Strongly disagree	Strongly disagree	Difficult to say	Difficult to say	Difficult to say	Disagree	Disagree	Disagree
2022-01-03 14:11:44	More than 20yr	Male	Yes	I use it only in Smartphone	Yes	Wi-Fi	I don’t use it at all	TRUE	TRUE	Agree	Strongly disagree	Difficult to say	Difficult to say	Difficult to say	Difficult to say	Agree	Difficult to say	Disagree	Difficult to say	Difficult to say	Agree	Agree	Strongly disagree	Yes, directly	Difficult to say	Difficult to say	Strongly disagree	Strongly disagree	Strongly disagree	Difficult to say	Agree	Agree	Disagree	Difficult to say	Strongly Agree
2022-01-03 14:11:59	More than 20yr	Male	Yes	I use it only in Smartphone	Yes	Only in the library	2–3 h/day	TRUE	FALSE	Strongly disagree	Strongly disagree	Strongly disagree	Strongly disagree	Strongly disagree	Strongly disagree	Strongly disagree	Strongly disagree	Strongly disagree	Strongly disagree	Strongly disagree	Strongly disagree	Strongly disagree	Strongly disagree	Yes, directly	Strongly disagree	Strongly disagree	Difficult to say	Disagree	Difficult to say	Agree	Disagree	Strongly disagree	Strongly Agree	Strongly Agree	Strongly disagree
2022-01-03 14:18:27	More than 20yr	Male	Yes	I use it only in a library	Yes	Wi-Fi	Not more than 1 h/day	TRUE	TRUE	Difficult to say	Agree	Difficult to say	Difficult to say	Difficult to say	Difficult to say	Difficult to say	Difficult to say	Difficult to say	Difficult to say	Difficult to say	Difficult to say	Agree	Disagree	Yes, indirectly	Difficult to say	Difficult to say	Difficult to say	Difficult to say	Difficult to say	Difficult to say	Difficult to say	Agree	Agree	Difficult to say	Agree
2022-01-03 14:24:25	More than 20yr	Male	Yes	I use it only in Smartphone	Yes	Wi-Fi	More than 3 h/day	TRUE	FALSE	Difficult to say	Agree	Difficult to say	Difficult to say	Agree	Disagree	Agree	Difficult to say	Agree	Agree	Difficult to say	Agree	Difficult to say	Difficult to say	Yes, indirectly	Difficult to say	Difficult to say	Difficult to say	Difficult to say	Difficult to say	Difficult to say	Difficult to say	Difficult to say	Difficult to say	Difficult to say	Difficult to say
2022-01-03 15:08:18	More than 20yr	Male	Yes	I use it only in Smartphone	Yes	Wi-Fi	2–3 h/day	TRUE	TRUE	Difficult to say	Agree	Disagree	Agree	Agree	Difficult to say	Difficult to say	Difficult to say	Disagree	Strongly disagree	Difficult to say	Difficult to say	Difficult to say	Difficult to say	Yes, directly	Disagree	Disagree	Difficult to say	Difficult to say	Strongly disagree	Difficult to say	Difficult to say	Difficult to say	Difficult to say	Agree	Agree
2022-01-03 15:10:07	More than 20yr	Male	Yes	I use it only in a library	Yes	Only in the library	2–3 h/day	TRUE	TRUE	Agree	Agree	Agree	Agree	Agree	Difficult to say	Agree	Agree	Difficult to say	Agree	Strongly agree	Agree	Agree	Agree	Yes, directly	Agree	Agree	Difficult to say	Difficult to say	Agree	Agree	Difficult to say	Agree	Difficult to say	Agree	Agree
2022-01-03 15:10:46	Less than 20yr	Male	Yes	I use it only in a library	Yes	Wi-Fi	2–3 h/day	TRUE	TRUE	Agree	Agree	Agree	Agree	Agree	Agree	Agree	Agree	Agree	Agree	Agree	Agree	Agree	Agree	Yes, directly	Strongly disagree	Disagree	Disagree	Agree	Agree	Agree	Agree	Difficult to say	Difficult to say	Difficult to say	Agree
2022-01-03 16:36:52	Less than 20yr	Male	Yes	I use it only in a library	Yes	Wi-Fi	2–3 h/day	TRUE	TRUE	Strongly disagree	Disagree	Disagree	Strongly Agree	Disagree	Difficult to say	Difficult to say	Disagree	Strongly disagree	Strongly disagree	Strongly disagree	Strongly agree	Difficult to say	Difficult to say	Yes, indirectly	Agree	Agree	Agree	Strongly disagree	Strongly disagree	Strongly disagree	Strongly disagree	Agree	Agree	Difficult to say	Disagree
2022-01-03 20:20:16	More than 20yr	Female	Yes	I use it only in Smartphone	Yes	Wi-Fi	More than 3 h/day	TRUE	TRUE	Strongly disagree	Strongly Agree	Agree	Strongly Agree	Strongly Agree	Disagree	Disagree	Strongly Agree	Difficult to say	Agree	Agree	Agree	Agree	Disagree	Yes, indirectly	Disagree	Agree	Agree	Disagree	Disagree	Agree	Difficult to say	Disagree	Disagree	Disagree	Disagree
2022-01-03 20:42:07	More than 20yr	Male	Yes	I use it only in a library	Yes	Wi-Fi	More than 3 h/day	TRUE	TRUE	Agree	Agree	Agree	Agree	Difficult to say	Strongly disagree	Strongly disagree	Agree	Strongly agree	Strongly agree	Disagree	Difficult to say	Strongly disagree	Strongly agree	Yes, indirectly	Difficult to say	Strongly disagree	Agree	Difficult to say	Difficult to say	Strongly Agree	Strongly disagree	Strongly disagree	Strongly Agree	Strongly Agree	Strongly Agree
2022-01-04 06:03:35	More than 20yr	Male	No	I use it only in Smartphone	Yes	Wi-Fi	More than 3 h/day	FALSE	TRUE	Difficult to say	Difficult to say	Agree	Strongly Agree	Strongly Agree	Difficult to say	Agree	Difficult to say	Difficult to say	Agree	Difficult to say	Disagree	Agree	Disagree	Yes, indirectly	Difficult to say	Agree	Disagree	Agree	Disagree	Strongly Agree	Agree	Agree	Strongly Agree	Strongly Agree	Strongly Agree
2022-01-04 11:05:40	More than 20yr	Female	No		Yes	Wi-Fi	More than 3 h/day	TRUE	TRUE	Agree	Agree	Agree	Agree	Agree	Agree	Agree	Strongly Agree	Agree	Agree	Agree	Agree	Agree	Difficult to say	Yes, indirectly	Difficult to say	Difficult to say	Agree	Difficult to say	Agree	Agree	Agree	Agree	Agree	Agree	Agree
2022-01-05 16:33:39	Less than 20yr	Female	No	I use it only in a library	No	Wi-Fi	Not more than 1 h/day	TRUE	FALSE	Difficult to say	Agree	Disagree	Strongly Agree	Difficult to say	Agree	Strongly disagree	Difficult to say	Strongly agree	Difficult to say	Strongly disagree	Strongly disagree	Agree	Difficult to say	No	Strongly disagree	Strongly Agree	Disagree	Difficult to say	Agree	Disagree	Strongly Agree	Difficult to say	Disagree	Disagree	Strongly Agree
2022-01-12 10:10:44	More than 20yr	Male	Yes	I use it only in a library	Yes	Wi-Fi	Not more than 1 h/day	TRUE	TRUE	Difficult to say	Difficult to say	Difficult to say	Difficult to say	Difficult to say	Difficult to say	Difficult to say	Difficult to say	Difficult to say	Difficult to say	Difficult to say	Difficult to say	Difficult to say	Difficult to say	Yes, indirectly	Difficult to say	Difficult to say	Difficult to say	Difficult to say	Difficult to say	Difficult to say	Difficult to say	Difficult to say	Difficult to say	Difficult to say	Difficult to say
